# Supplementary material for: AMP-RNNpro: a two-stage approach for identification of antimicrobials using probabilistic features
Source: Sci Rep. 2024 Jun 5;14:12892. doi: 10.1038/s41598-024-63461-6 (PMC11153637; doi:10.1038/s41598-024-63461-6)
Supplement: Supplementary file 1 — Supplementary Information 1. [file 41598_2024_63461_MOESM1_ESM.zip]

Archive with 4 entries (4 files):
- test_negative.fasta
- test_positive.fasta
- train_negative.fasta
- train_positive.fasta
