# Supplementary material for: AMP-RNNpro: a two-stage approach for identification of antimicrobials using probabilistic features
Source: Sci Rep. 2024 Jun 5;14:12892. doi: 10.1038/s41598-024-63461-6 (PMC11153637; doi:10.1038/s41598-024-63461-6)
Supplement: Supplementary file 2 — Supplementary Information 2. [file 41598_2024_63461_MOESM2_ESM.zip › Supplementary file 1.xlsx]

## Sheet: Sheet1
33 baseline models performance results				Independent test
Features name:
Nmbroto											CKSAAGP													DP											PseKRACC												AAC
	Classifier	Accuracy	mcc	Kappa	precision	recall	f1	specificity	sensitivity			Classifier	Accuracy	mcc	Kappa	precision	recall	f1	specificity	sensitivity				Classifier	Accuracy	mcc	Kappa	precision	recall	f1	specificity	sensitivity				Classifier	Accuracy	mcc	Kappa	precision	recall	f1	specificity	sensitivity				Classifier	Accuracy
0	ExtraTreesClassifier(random_state=10)	0.901527	0.810871	0.803808	0.901527	0.901527	0.901527	0.964464	0.848891		0	ExtraTreesClassifier(random_state=10)	0.931844	0.865635	0.863463	0.931844	0.931844	0.931844	0.963964	0.904981			0	ExtraTreesClassifier(random_state=10)	0.951903	0.905789	0.903632	0.951903	0.951903	0.951903	0.984985	0.924236			0	ExtraTreesClassifier(random_state=10)	0.82129	0.655396	0.645326	0.82129	0.82129	0.82129	0.9004	0.755128			0	ExtraTreesClassifier(random_state=10)	0.951903
1	LogisticRegression(multi_class='ovr', random_state=10)	0.531115	0.121697	0.101354	0.531115	0.531115	0.531115	0.802302	0.304311		1	LogisticRegression(multi_class='ovr', random_state=10)	0.585594	0.209993	0.193488	0.585594	0.585594	0.585594	0.764264	0.436166			1	LogisticRegression(multi_class='ovr', random_state=10)	0.633918	0.313547	0.287987	0.633918	0.633918	0.633918	0.821321	0.477187			1	LogisticRegression(multi_class='ovr', random_state=10)	0.641441	0.302771	0.293206	0.641441	0.641441	0.641441	0.745245	0.554625			1	LogisticRegression(multi_class='ovr', random_state=10)	0.633918
2	RandomForestClassifier(criterion='entropy', random_state=100)	0.901755	0.81116	0.804238	0.901755	0.901755	0.901755	0.963964	0.849728		2	RandomForestClassifier(criterion='entropy', random_state=100)	0.933668	0.869712	0.867182	0.933668	0.933668	0.933668	0.968969	0.904144			2	RandomForestClassifier(criterion='entropy', random_state=100)	0.948256	0.897738	0.896224	0.948256	0.948256	0.948256	0.974975	0.92591			2	RandomForestClassifier(criterion='entropy', random_state=100)	0.829724	0.661901	0.659386	0.829724	0.829724	0.829724	0.860861	0.803684			2	RandomForestClassifier(criterion='entropy', random_state=100)	0.946661
3	SVC(kernel='poly')	0.547299	0.24142	0.150854	0.547299	0.547299	0.547299	0.95996	0.202177		3	SVC(kernel='poly')	0.687258	0.41505	0.389074	0.687258	0.687258	0.687258	0.852352	0.549184			3	SVC(kernel='poly')	0.74698	0.517194	0.501145	0.74698	0.74698	0.74698	0.85986	0.652574			3	SVC(kernel='poly')	0.63597	0.264647	0.264574	0.63597	0.63597	0.63597	0.587588	0.676434			3	SVC(kernel='poly')	0.74698
4	KNeighborsClassifier(algorithm='kd_tree', metric='manhattan', n_neighbors=100, weights='distance')	0.853886	0.736796	0.712165	0.853886	0.853886	0.853886	0.982482	0.746337		4	KNeighborsClassifier(algorithm='kd_tree', metric='manhattan', n_neighbors=100, weights='distance')	0.898564	0.808291	0.798353	0.898564	0.898564	0.898564	0.974975	0.834659			4	KNeighborsClassifier(algorithm='kd_tree', metric='manhattan', n_neighbors=100, weights='distance')	0.920219	0.847984	0.840997	0.920219	0.920219	0.920219	0.982983	0.867727			4	KNeighborsClassifier(algorithm='kd_tree', metric='manhattan', n_neighbors=100, weights='distance')	0.826077	0.667206	0.655257	0.826077	0.826077	0.826077	0.913413	0.753035			4	KNeighborsClassifier(algorithm='kd_tree', metric='manhattan', n_neighbors=100, weights='distance')	0.920219
5	AdaBoostClassifier()	0.582175	0.209237	0.189493	0.582175	0.582175	0.582175	0.781281	0.415655		5	AdaBoostClassifier()	0.647367	0.316027	0.305389	0.647367	0.647367	0.647367	0.756256	0.5563			5	AdaBoostClassifier()	0.696376	0.412232	0.400702	0.696376	0.696376	0.696376	0.797297	0.611972			5	AdaBoostClassifier()	0.641897	0.298413	0.291665	0.641897	0.641897	0.641897	0.724224	0.573043			5	AdaBoostClassifier()	0.696376
6	DecisionTreeClassifier(max_depth=10, min_samples_split=10)	0.646455	0.339997	0.312344	0.646455	0.646455	0.646455	0.834835	0.488907		6	DecisionTreeClassifier(max_depth=10, min_samples_split=10)	0.709824	0.468847	0.434571	0.709824	0.709824	0.709824	0.892893	0.556718			6	DecisionTreeClassifier(max_depth=10, min_samples_split=10)	0.777752	0.579894	0.561834	0.777752	0.777752	0.777752	0.893894	0.68062			6	DecisionTreeClassifier(max_depth=10, min_samples_split=10)	0.665375	0.355091	0.34173	0.665375	0.665375	0.665375	0.784284	0.565927			6	DecisionTreeClassifier(max_depth=10, min_samples_split=10)	0.777525
7	LGBMClassifier(max_depth=100, num_leaves=150, reg_alpha=30, reg_lambda=10)	0.621609	0.290393	0.264976	0.621609	0.621609	0.621609	0.815816	0.459188		7	LGBMClassifier(max_depth=100, num_leaves=150, reg_alpha=30, reg_lambda=10)	0.763392	0.541694	0.531288	0.763392	0.763392	0.763392	0.848348	0.69234			7	LGBMClassifier(max_depth=100, num_leaves=150, reg_alpha=30, reg_lambda=10)	0.728744	0.474795	0.463645	0.728744	0.728744	0.728744	0.821822	0.6509			7	LGBMClassifier(max_depth=100, num_leaves=150, reg_alpha=30, reg_lambda=10)	0.639389	0.341287	0.302869	0.639389	0.639389	0.639389	0.865866	0.449979			7	LGBMClassifier(max_depth=100, num_leaves=150, reg_alpha=30, reg_lambda=10)	0.728744
8	XGBClassifier(base_score=None, booster=None, callbacks=None, colsample_bylevel=None, colsample_bynode=None, colsample_bytree=1.0, early_stopping_rounds=None, enable_categorical=False, eval_metric=None, feature_types=None, gamma=0, gpu_id=None, grow_policy=None, importance_type=None, interaction_constraints=None, learning_rate=0.1, max_bin=None, max_cat_threshold=None, max_cat_to_onehot=None, max_…	0.695008	0.423509	0.402269	0.695008	0.695008	0.695008	0.84034	0.573462		8	XGBClassifier(base_score=None, booster=None, callbacks=None, colsample_bylevel=None, colsample_bynode=None, colsample_bytree=1.0, early_stopping_rounds=None, enable_categorical=False, eval_metric=None, feature_types=None, gamma=0, gpu_id=None, grow_policy=None, importance_type=None, interaction_constraints=None, learning_rate=0.1, max_bin=None, max_cat_threshold=None, max_cat_to_onehot=None, max_…	0.844313	0.696375	0.689929	0.844313	0.844313	0.844313	0.903904	0.794475			8	XGBClassifier(base_score=None, booster=None, callbacks=None, colsample_bylevel=None, colsample_bynode=None, colsample_bytree=1.0, early_stopping_rounds=None, enable_categorical=False, eval_metric=None, feature_types=None, gamma=0, gpu_id=None, grow_policy=None, importance_type=None, interaction_constraints=None, learning_rate=0.1, max_bin=None, max_cat_threshold=None, max_cat_to_onehot=None, max_…	0.758605	0.530896	0.521478	0.758605	0.758605	0.758605	0.838839	0.691503			8	XGBClassifier(base_score=None, booster=None, callbacks=None, colsample_bylevel=None, colsample_bynode=None, colsample_bytree=1.0, early_stopping_rounds=None, enable_categorical=False, eval_metric=None, feature_types=None, gamma=0, gpu_id=None, grow_policy=None, importance_type=None, interaction_constraints=None, learning_rate=0.1, max_bin=None, max_cat_threshold=None, max_cat_to_onehot=None, max_…	0.643264	0.346849	0.309683	0.643264	0.643264	0.643264	0.863864	0.458769			8	XGBClassifier(base_score=None, booster=None, callbacks=None, colsample_bylevel=None, colsample_bynode=None, colsample_bytree=1.0, early_stopping_rounds=None, enable_categorical=False, eval_metric=None, feature_types=None, gamma=0, gpu_id=None, grow_policy=None, importance_type=None, interaction_constraints=None, learning_rate=0.1, max_bin=None, max_cat_threshold=None, max_cat_to_onehot=None, max_…	0.758605
9	VotingClassifier(estimators=[('lr', LogisticRegression(multi_class='ovr', random_state=10)), ('knn', KNeighborsClassifier(algorithm='kd_tree', metric='manhattan', n_neighbors=100, weights='distance')), ('dt', DecisionTreeClassifier(max_depth=10, min_samples_split=10)), ('mlp', MLPClassifier(learning_rate='invscaling', max_iter=160, random_state=100, solver='lbfgs'))], voting='soft')	0.865512	0.747332	0.733498	0.865512	0.865512	0.865512	0.958458	0.787777		9	VotingClassifier(estimators=[('lr', LogisticRegression(multi_class='ovr', random_state=10)), ('knn', KNeighborsClassifier(algorithm='kd_tree', metric='manhattan', n_neighbors=100, weights='distance')), ('dt', DecisionTreeClassifier(max_depth=10, min_samples_split=10)), ('mlp', MLPClassifier(learning_rate='invscaling', max_iter=160, random_state=100, solver='lbfgs'))], voting='soft')	0.859585	0.736608	0.721933	0.859585	0.859585	0.859585	0.955956	0.778987			9	VotingClassifier(estimators=[('lr', LogisticRegression(multi_class='ovr', random_state=10)), ('knn', KNeighborsClassifier(algorithm='kd_tree', metric='manhattan', n_neighbors=100, weights='distance')), ('dt', DecisionTreeClassifier(max_depth=10, min_samples_split=10)), ('mlp', MLPClassifier(learning_rate='invscaling', max_iter=160, random_state=100, solver='lbfgs'))], voting='soft')	0.856166	0.725902	0.714576	0.856166	0.856166	0.856166	0.939439	0.786522			9	VotingClassifier(estimators=[('lr', LogisticRegression(multi_class='ovr', random_state=10)), ('knn', KNeighborsClassifier(algorithm='kd_tree', metric='manhattan', n_neighbors=100, weights='distance')), ('dt', DecisionTreeClassifier(max_depth=10, min_samples_split=10)), ('mlp', MLPClassifier(learning_rate='invscaling', max_iter=160, random_state=100, solver='lbfgs'))], voting='soft')	0.80465	0.620254	0.61191	0.80465	0.80465	0.80465	0.875876	0.745082			9	VotingClassifier(estimators=[('lr', LogisticRegression(multi_class='ovr', random_state=10)), ('knn', KNeighborsClassifier(algorithm='kd_tree', metric='manhattan', n_neighbors=100, weights='distance')), ('dt', DecisionTreeClassifier(max_depth=10, min_samples_split=10)), ('mlp', MLPClassifier(learning_rate='invscaling', max_iter=160, random_state=100, solver='lbfgs'))], voting='soft')	0.856394
10	VotingClassifier(estimators=[('xgb', XGBClassifier(base_score=None, booster=None, callbacks=None, colsample_bylevel=None, colsample_bynode=None, colsample_bytree=1.0, early_stopping_rounds=None, enable_categorical=False, eval_metric=None, feature_types=None, gamma=0, gpu_id=None, grow_policy=None, importance_type=None, interaction_constraints=None, learning_rate=0... monotone_constraints=None, n_…	0.866879	0.75103	0.736335	0.866879	0.866879	0.866879	0.962963	0.786522		10	VotingClassifier(estimators=[('xgb', XGBClassifier(base_score=None, booster=None, callbacks=None, colsample_bylevel=None, colsample_bynode=None, colsample_bytree=1.0, early_stopping_rounds=None, enable_categorical=False, eval_metric=None, feature_types=None, gamma=0, gpu_id=None, grow_policy=None, importance_type=None, interaction_constraints=None, learning_rate=0... monotone_constraints=None, n_…	0.893093	0.795628	0.787254	0.893093	0.893093	0.893093	0.962462	0.835077			10	VotingClassifier(estimators=[('xgb', XGBClassifier(base_score=None, booster=None, callbacks=None, colsample_bylevel=None, colsample_bynode=None, colsample_bytree=1.0, early_stopping_rounds=None, enable_categorical=False, eval_metric=None, feature_types=None, gamma=0, gpu_id=None, grow_policy=None, importance_type=None, interaction_constraints=None, learning_rate=0... monotone_constraints=None, n_…	0.863688	0.738419	0.729077	0.863688	0.863688	0.863688	0.937938	0.801591			10	VotingClassifier(estimators=[('xgb', XGBClassifier(base_score=None, booster=None, callbacks=None, colsample_bylevel=None, colsample_bynode=None, colsample_bytree=1.0, early_stopping_rounds=None, enable_categorical=False, eval_metric=None, feature_types=None, gamma=0, gpu_id=None, grow_policy=None, importance_type=None, interaction_constraints=None, learning_rate=0... monotone_constraints=None, n_…	0.813768	0.639511	0.630233	0.813768	0.813768	0.813768	0.889389	0.750523			10	VotingClassifier(estimators=[('xgb', XGBClassifier(base_score=None, booster=None, callbacks=None, colsample_bylevel=None, colsample_bynode=None, colsample_bytree=1.0, early_stopping_rounds=None, enable_categorical=False, eval_metric=None, feature_types=None, gamma=0, gpu_id=None, grow_policy=None, importance_type=None, interaction_constraints=None, learning_rate=0... monotone_constraints=None, n_…	0.864828
11	VotingClassifier(estimators=[('xgb', XGBClassifier(base_score=None, booster=None, callbacks=None, colsample_bylevel=None, colsample_bynode=None, colsample_bytree=1.0, early_stopping_rounds=None, enable_categorical=False, eval_metric=None, feature_types=None, gamma=0, gpu_id=None, grow_policy=None, importance_type=None, interaction_constraints=None, learning_rate=0... n_estimators=100, n_jobs=None…	0.870071	0.761308	0.743132	0.870071	0.870071	0.870071	0.977978	0.779824		11	VotingClassifier(estimators=[('xgb', XGBClassifier(base_score=None, booster=None, callbacks=None, colsample_bylevel=None, colsample_bynode=None, colsample_bytree=1.0, early_stopping_rounds=None, enable_categorical=False, eval_metric=None, feature_types=None, gamma=0, gpu_id=None, grow_policy=None, importance_type=None, interaction_constraints=None, learning_rate=0... n_estimators=100, n_jobs=None…	0.904946	0.816061	0.810382	0.904946	0.904946	0.904946	0.96046	0.858518			11	VotingClassifier(estimators=[('xgb', XGBClassifier(base_score=None, booster=None, callbacks=None, colsample_bylevel=None, colsample_bynode=None, colsample_bytree=1.0, early_stopping_rounds=None, enable_categorical=False, eval_metric=None, feature_types=None, gamma=0, gpu_id=None, grow_policy=None, importance_type=None, interaction_constraints=None, learning_rate=0... n_estimators=100, n_jobs=None…	0.866196	0.741773	0.73377	0.866196	0.866196	0.866196	0.933934	0.809544			11	VotingClassifier(estimators=[('xgb', XGBClassifier(base_score=None, booster=None, callbacks=None, colsample_bylevel=None, colsample_bynode=None, colsample_bytree=1.0, early_stopping_rounds=None, enable_categorical=False, eval_metric=None, feature_types=None, gamma=0, gpu_id=None, grow_policy=None, importance_type=None, interaction_constraints=None, learning_rate=0... n_estimators=100, n_jobs=None…	0.811261	0.633882	0.625118	0.811261	0.811261	0.811261	0.884384	0.750105			11	VotingClassifier(estimators=[('xgb', XGBClassifier(base_score=None, booster=None, callbacks=None, colsample_bylevel=None, colsample_bynode=None, colsample_bytree=1.0, early_stopping_rounds=None, enable_categorical=False, eval_metric=None, feature_types=None, gamma=0, gpu_id=None, grow_policy=None, importance_type=None, interaction_constraints=None, learning_rate=0... n_estimators=100, n_jobs=None…	0.866196
12	VotingClassifier(estimators=[('lgbm', LGBMClassifier(max_depth=100, num_leaves=150, reg_alpha=30, reg_lambda=10)), ('rf', RandomForestClassifier(criterion='entropy', random_state=100))])	0.681331	0.477904	0.390558	0.681331	0.681331	0.681331	0.980981	0.430724		12	VotingClassifier(estimators=[('lgbm', LGBMClassifier(max_depth=100, num_leaves=150, reg_alpha=30, reg_lambda=10)), ('rf', RandomForestClassifier(criterion='entropy', random_state=100))])	0.80693	0.659766	0.622292	0.80693	0.80693	0.80693	0.974474	0.666806			12	VotingClassifier(estimators=[('lgbm', LGBMClassifier(max_depth=100, num_leaves=150, reg_alpha=30, reg_lambda=10)), ('rf', RandomForestClassifier(criterion='entropy', random_state=100))])	0.795076	0.644266	0.600248	0.795076	0.795076	0.795076	0.979479	0.640854			12	VotingClassifier(estimators=[('lgbm', LGBMClassifier(max_depth=100, num_leaves=150, reg_alpha=30, reg_lambda=10)), ('rf', RandomForestClassifier(criterion='entropy', random_state=100))])	0.655117	0.418923	0.340758	0.655117	0.655117	0.655117	0.955455	0.403935			12	VotingClassifier(estimators=[('lgbm', LGBMClassifier(max_depth=100, num_leaves=150, reg_alpha=30, reg_lambda=10)), ('rf', RandomForestClassifier(criterion='entropy', random_state=100))])	0.79462
13	VotingClassifier(estimators=[('lgbm', LGBMClassifier(max_depth=100, num_leaves=150, reg_alpha=30, reg_lambda=10)), ('knn', KNeighborsClassifier(algorithm='kd_tree', metric='manhattan', n_neighbors=100, weights='distance'))])	0.654206	0.449209	0.342995	0.654206	0.654206	0.654206	0.993493	0.370448		13	VotingClassifier(estimators=[('lgbm', LGBMClassifier(max_depth=100, num_leaves=150, reg_alpha=30, reg_lambda=10)), ('knn', KNeighborsClassifier(algorithm='kd_tree', metric='manhattan', n_neighbors=100, weights='distance'))])	0.779804	0.622185	0.571694	0.779804	0.779804	0.779804	0.980981	0.611553			13	VotingClassifier(estimators=[('lgbm', LGBMClassifier(max_depth=100, num_leaves=150, reg_alpha=30, reg_lambda=10)), ('knn', KNeighborsClassifier(algorithm='kd_tree', metric='manhattan', n_neighbors=100, weights='distance'))])	0.771142	0.611701	0.555794	0.771142	0.771142	0.771142	0.984985	0.592298			13	VotingClassifier(estimators=[('lgbm', LGBMClassifier(max_depth=100, num_leaves=150, reg_alpha=30, reg_lambda=10)), ('knn', KNeighborsClassifier(algorithm='kd_tree', metric='manhattan', n_neighbors=100, weights='distance'))])	0.657625	0.431882	0.34649	0.657625	0.657625	0.657625	0.967467	0.398493			13	VotingClassifier(estimators=[('lgbm', LGBMClassifier(max_depth=100, num_leaves=150, reg_alpha=30, reg_lambda=10)), ('knn', KNeighborsClassifier(algorithm='kd_tree', metric='manhattan', n_neighbors=100, weights='distance'))])	0.771142
14	VotingClassifier(estimators=[('lgbm', LGBMClassifier(max_depth=100, num_leaves=150, reg_alpha=30, reg_lambda=10)), ('dt', DecisionTreeClassifier(max_depth=10, min_samples_split=10))])	0.588101	0.303484	0.220467	0.588101	0.588101	0.588101	0.946446	0.288405		14	VotingClassifier(estimators=[('lgbm', LGBMClassifier(max_depth=100, num_leaves=150, reg_alpha=30, reg_lambda=10)), ('dt', DecisionTreeClassifier(max_depth=10, min_samples_split=10))])	0.691589	0.480061	0.407528	0.691589	0.691589	0.691589	0.963463	0.464211			14	VotingClassifier(estimators=[('lgbm', LGBMClassifier(max_depth=100, num_leaves=150, reg_alpha=30, reg_lambda=10)), ('dt', DecisionTreeClassifier(max_depth=10, min_samples_split=10))])	0.734671	0.52949	0.484353	0.734671	0.734671	0.734671	0.936937	0.565509			14	VotingClassifier(estimators=[('lgbm', LGBMClassifier(max_depth=100, num_leaves=150, reg_alpha=30, reg_lambda=10)), ('dt', DecisionTreeClassifier(max_depth=10, min_samples_split=10))])	0.63483	0.358113	0.299722	0.63483	0.63483	0.63483	0.912412	0.402679			14	VotingClassifier(estimators=[('lgbm', LGBMClassifier(max_depth=100, num_leaves=150, reg_alpha=30, reg_lambda=10)), ('dt', DecisionTreeClassifier(max_depth=10, min_samples_split=10))])	0.734899
15	VotingClassifier(estimators=[('lgbm', LGBMClassifier(max_depth=100, num_leaves=150, reg_alpha=30, reg_lambda=10)), ('mlp', MLPClassifier(learning_rate='invscaling', max_iter=160, random_state=100, solver='lbfgs'))])	0.601322	0.303979	0.240171	0.601322	0.601322	0.601322	0.915415	0.338635		15	VotingClassifier(estimators=[('lgbm', LGBMClassifier(max_depth=100, num_leaves=150, reg_alpha=30, reg_lambda=10)), ('mlp', MLPClassifier(learning_rate='invscaling', max_iter=160, random_state=100, solver='lbfgs'))])	0.674721	0.414267	0.370406	0.674721	0.674721	0.674721	0.896897	0.488907			15	VotingClassifier(estimators=[('lgbm', LGBMClassifier(max_depth=100, num_leaves=150, reg_alpha=30, reg_lambda=10)), ('mlp', MLPClassifier(learning_rate='invscaling', max_iter=160, random_state=100, solver='lbfgs'))])	0.679736	0.409808	0.376927	0.679736	0.679736	0.679736	0.86987	0.52072			15	VotingClassifier(estimators=[('lgbm', LGBMClassifier(max_depth=100, num_leaves=150, reg_alpha=30, reg_lambda=10)), ('mlp', MLPClassifier(learning_rate='invscaling', max_iter=160, random_state=100, solver='lbfgs'))])	0.639617	0.342594	0.303502	0.639617	0.639617	0.639617	0.867868	0.448723			15	VotingClassifier(estimators=[('lgbm', LGBMClassifier(max_depth=100, num_leaves=150, reg_alpha=30, reg_lambda=10)), ('mlp', MLPClassifier(learning_rate='invscaling', max_iter=160, random_state=100, solver='lbfgs'))])	0.677228
16	VotingClassifier(estimators=[('dt', DecisionTreeClassifier(max_depth=10, min_samples_split=10)), ('xgb', XGBClassifier(base_score=None, booster=None, callbacks=None, colsample_bylevel=None, colsample_bynode=None, colsample_bytree=1.0, early_stopping_rounds=None, enable_categorical=False, eval_metric=None, feature_types=None, gamma=0, gpu_id=None, grow_policy=None, importance_type=None, interactio…	0.625028	0.367861	0.286347	0.625028	0.625028	0.625028	0.95045	0.352867		16	VotingClassifier(estimators=[('dt', DecisionTreeClassifier(max_depth=10, min_samples_split=10)), ('xgb', XGBClassifier(base_score=None, booster=None, callbacks=None, colsample_bylevel=None, colsample_bynode=None, colsample_bytree=1.0, early_stopping_rounds=None, enable_categorical=False, eval_metric=None, feature_types=None, gamma=0, gpu_id=None, grow_policy=None, importance_type=None, interactio…	0.72031	0.526912	0.460555	0.72031	0.72031	0.72031	0.969469	0.51193			16	VotingClassifier(estimators=[('dt', DecisionTreeClassifier(max_depth=10, min_samples_split=10)), ('xgb', XGBClassifier(base_score=None, booster=None, callbacks=None, colsample_bylevel=None, colsample_bynode=None, colsample_bytree=1.0, early_stopping_rounds=None, enable_categorical=False, eval_metric=None, feature_types=None, gamma=0, gpu_id=None, grow_policy=None, importance_type=None, interactio…	0.750171	0.555301	0.51344	0.750171	0.750171	0.750171	0.94044	0.591042			16	VotingClassifier(estimators=[('dt', DecisionTreeClassifier(max_depth=10, min_samples_split=10)), ('xgb', XGBClassifier(base_score=None, booster=None, callbacks=None, colsample_bylevel=None, colsample_bynode=None, colsample_bytree=1.0, early_stopping_rounds=None, enable_categorical=False, eval_metric=None, feature_types=None, gamma=0, gpu_id=None, grow_policy=None, importance_type=None, interactio…	0.638705	0.36298	0.306424	0.638705	0.638705	0.638705	0.90991	0.411888			16	VotingClassifier(estimators=[('dt', DecisionTreeClassifier(max_depth=10, min_samples_split=10)), ('xgb', XGBClassifier(base_score=None, booster=None, callbacks=None, colsample_bylevel=None, colsample_bynode=None, colsample_bytree=1.0, early_stopping_rounds=None, enable_categorical=False, eval_metric=None, feature_types=None, gamma=0, gpu_id=None, grow_policy=None, importance_type=None, interactio…	0.750855
17	VotingClassifier(estimators=[('dt', DecisionTreeClassifier(max_depth=10, min_samples_split=10)), ('mlp', MLPClassifier(learning_rate='invscaling', max_iter=160, random_state=100, solver='lbfgs')), ('xgb', XGBClassifier(base_score=None, booster=None, callbacks=None, colsample_bylevel=None, colsample_bynode=None, colsample_bytree=1.0, early_stopping_rounds=None, ena... missing=nan, monotone_constra…	0.73923	0.553452	0.495206	0.73923	0.73923	0.73923	0.966967	0.548765		17	VotingClassifier(estimators=[('dt', DecisionTreeClassifier(max_depth=10, min_samples_split=10)), ('mlp', MLPClassifier(learning_rate='invscaling', max_iter=160, random_state=100, solver='lbfgs')), ('xgb', XGBClassifier(base_score=None, booster=None, callbacks=None, colsample_bylevel=None, colsample_bynode=None, colsample_bytree=1.0, early_stopping_rounds=None, ena... missing=nan, monotone_constra…	0.831092	0.691316	0.667394	0.831092	0.831092	0.831092	0.95996	0.723315			17	VotingClassifier(estimators=[('dt', DecisionTreeClassifier(max_depth=10, min_samples_split=10)), ('mlp', MLPClassifier(learning_rate='invscaling', max_iter=160, random_state=100, solver='lbfgs')), ('xgb', XGBClassifier(base_score=None, booster=None, callbacks=None, colsample_bylevel=None, colsample_bynode=None, colsample_bytree=1.0, early_stopping_rounds=None, ena... missing=nan, monotone_constra…	0.802143	0.639111	0.611461	0.802143	0.802143	0.802143	0.945445	0.682294			17	VotingClassifier(estimators=[('dt', DecisionTreeClassifier(max_depth=10, min_samples_split=10)), ('mlp', MLPClassifier(learning_rate='invscaling', max_iter=160, random_state=100, solver='lbfgs')), ('xgb', XGBClassifier(base_score=None, booster=None, callbacks=None, colsample_bylevel=None, colsample_bynode=None, colsample_bytree=1.0, early_stopping_rounds=None, ena... missing=nan, monotone_constra…	0.672897	0.4126	0.367324	0.672897	0.672897	0.672897	0.899399	0.483466			17	VotingClassifier(estimators=[('dt', DecisionTreeClassifier(max_depth=10, min_samples_split=10)), ('mlp', MLPClassifier(learning_rate='invscaling', max_iter=160, random_state=100, solver='lbfgs')), ('xgb', XGBClassifier(base_score=None, booster=None, callbacks=None, colsample_bylevel=None, colsample_bynode=None, colsample_bytree=1.0, early_stopping_rounds=None, ena... missing=nan, monotone_constra…	0.801687
18	VotingClassifier(estimators=[('lr', LogisticRegression(multi_class='ovr', random_state=10)), ('knn', KNeighborsClassifier(algorithm='kd_tree', metric='manhattan', n_neighbors=100, weights='distance')), ('dt', DecisionTreeClassifier(max_depth=10, min_samples_split=10)), ('mlp', MLPClassifier(learning_rate='invscaling', max_iter=160, random_state=100, solver='lbfgs'))])	0.645544	0.420577	0.325705	0.645544	0.645544	0.645544	0.975976	0.369192		18	VotingClassifier(estimators=[('lr', LogisticRegression(multi_class='ovr', random_state=10)), ('knn', KNeighborsClassifier(algorithm='kd_tree', metric='manhattan', n_neighbors=100, weights='distance')), ('dt', DecisionTreeClassifier(max_depth=10, min_samples_split=10)), ('mlp', MLPClassifier(learning_rate='invscaling', max_iter=160, random_state=100, solver='lbfgs'))])	0.693868	0.47708	0.410803	0.693868	0.693868	0.693868	0.953954	0.47635			18	VotingClassifier(estimators=[('lr', LogisticRegression(multi_class='ovr', random_state=10)), ('knn', KNeighborsClassifier(algorithm='kd_tree', metric='manhattan', n_neighbors=100, weights='distance')), ('dt', DecisionTreeClassifier(max_depth=10, min_samples_split=10)), ('mlp', MLPClassifier(learning_rate='invscaling', max_iter=160, random_state=100, solver='lbfgs'))])	0.726237	0.522865	0.4697	0.726237	0.726237	0.726237	0.948448	0.540393			18	VotingClassifier(estimators=[('lr', LogisticRegression(multi_class='ovr', random_state=10)), ('knn', KNeighborsClassifier(algorithm='kd_tree', metric='manhattan', n_neighbors=100, weights='distance')), ('dt', DecisionTreeClassifier(max_depth=10, min_samples_split=10)), ('mlp', MLPClassifier(learning_rate='invscaling', max_iter=160, random_state=100, solver='lbfgs'))])	0.680191	0.414085	0.378551	0.680191	0.680191	0.680191	0.877878	0.51486			18	VotingClassifier(estimators=[('lr', LogisticRegression(multi_class='ovr', random_state=10)), ('knn', KNeighborsClassifier(algorithm='kd_tree', metric='manhattan', n_neighbors=100, weights='distance')), ('dt', DecisionTreeClassifier(max_depth=10, min_samples_split=10)), ('mlp', MLPClassifier(learning_rate='invscaling', max_iter=160, random_state=100, solver='lbfgs'))])	0.723273
19	VotingClassifier(estimators=[('xgb', XGBClassifier(base_score=None, booster=None, callbacks=None, colsample_bylevel=None, colsample_bynode=None, colsample_bytree=1.0, early_stopping_rounds=None, enable_categorical=False, eval_metric=None, feature_types=None, gamma=0, gpu_id=None, grow_policy=None, importance_type=None, interaction_constraints=None, learning_rate=0... missing=nan, monotone_constra…	0.658309	0.431359	0.347517	0.658309	0.658309	0.658309	0.965465	0.401423		19	VotingClassifier(estimators=[('xgb', XGBClassifier(base_score=None, booster=None, callbacks=None, colsample_bylevel=None, colsample_bynode=None, colsample_bytree=1.0, early_stopping_rounds=None, enable_categorical=False, eval_metric=None, feature_types=None, gamma=0, gpu_id=None, grow_policy=None, importance_type=None, interaction_constraints=None, learning_rate=0... missing=nan, monotone_constra…	0.758605	0.582461	0.531145	0.758605	0.758605	0.758605	0.966967	0.584345			19	VotingClassifier(estimators=[('xgb', XGBClassifier(base_score=None, booster=None, callbacks=None, colsample_bylevel=None, colsample_bynode=None, colsample_bytree=1.0, early_stopping_rounds=None, enable_categorical=False, eval_metric=None, feature_types=None, gamma=0, gpu_id=None, grow_policy=None, importance_type=None, interaction_constraints=None, learning_rate=0... missing=nan, monotone_constra…	0.764532	0.582319	0.540954	0.764532	0.764532	0.764532	0.94995	0.60946			19	VotingClassifier(estimators=[('xgb', XGBClassifier(base_score=None, booster=None, callbacks=None, colsample_bylevel=None, colsample_bynode=None, colsample_bytree=1.0, early_stopping_rounds=None, enable_categorical=False, eval_metric=None, feature_types=None, gamma=0, gpu_id=None, grow_policy=None, importance_type=None, interaction_constraints=None, learning_rate=0... missing=nan, monotone_constra…	0.668338	0.405253	0.35901	0.668338	0.668338	0.668338	0.899399	0.475094			19	VotingClassifier(estimators=[('xgb', XGBClassifier(base_score=None, booster=None, callbacks=None, colsample_bylevel=None, colsample_bynode=None, colsample_bytree=1.0, early_stopping_rounds=None, enable_categorical=False, eval_metric=None, feature_types=None, gamma=0, gpu_id=None, grow_policy=None, importance_type=None, interaction_constraints=None, learning_rate=0... missing=nan, monotone_constra…	0.764076
20	VotingClassifier(estimators=[('xgb', XGBClassifier(base_score=None, booster=None, callbacks=None, colsample_bylevel=None, colsample_bynode=None, colsample_bytree=1.0, early_stopping_rounds=None, enable_categorical=False, eval_metric=None, feature_types=None, gamma=0, gpu_id=None, grow_policy=None, importance_type=None, interaction_constraints=None, learning_rate=0... monotone_constraints=None, n_…	0.646683	0.381878	0.321871	0.646683	0.646683	0.646683	0.91992	0.418167		20	VotingClassifier(estimators=[('xgb', XGBClassifier(base_score=None, booster=None, callbacks=None, colsample_bylevel=None, colsample_bynode=None, colsample_bytree=1.0, early_stopping_rounds=None, enable_categorical=False, eval_metric=None, feature_types=None, gamma=0, gpu_id=None, grow_policy=None, importance_type=None, interaction_constraints=None, learning_rate=0... monotone_constraints=None, n_…	0.778664	0.594517	0.565961	0.778664	0.778664	0.778664	0.928428	0.653411			20	VotingClassifier(estimators=[('xgb', XGBClassifier(base_score=None, booster=None, callbacks=None, colsample_bylevel=None, colsample_bynode=None, colsample_bytree=1.0, early_stopping_rounds=None, enable_categorical=False, eval_metric=None, feature_types=None, gamma=0, gpu_id=None, grow_policy=None, importance_type=None, interaction_constraints=None, learning_rate=0... monotone_constraints=None, n_…	0.739913	0.517665	0.49058	0.739913	0.739913	0.739913	0.893393	0.611553			20	VotingClassifier(estimators=[('xgb', XGBClassifier(base_score=None, booster=None, callbacks=None, colsample_bylevel=None, colsample_bynode=None, colsample_bytree=1.0, early_stopping_rounds=None, enable_categorical=False, eval_metric=None, feature_types=None, gamma=0, gpu_id=None, grow_policy=None, importance_type=None, interaction_constraints=None, learning_rate=0... monotone_constraints=None, n_…	0.645088	0.35288	0.313697	0.645088	0.645088	0.645088	0.87037	0.456676			20	VotingClassifier(estimators=[('xgb', XGBClassifier(base_score=None, booster=None, callbacks=None, colsample_bylevel=None, colsample_bynode=None, colsample_bytree=1.0, early_stopping_rounds=None, enable_categorical=False, eval_metric=None, feature_types=None, gamma=0, gpu_id=None, grow_policy=None, importance_type=None, interaction_constraints=None, learning_rate=0... monotone_constraints=None, n_…	0.739913
21	VotingClassifier(estimators=[('xgb', XGBClassifier(base_score=None, booster=None, callbacks=None, colsample_bylevel=None, colsample_bynode=None, colsample_bytree=1.0, early_stopping_rounds=None, enable_categorical=False, eval_metric=None, feature_types=None, gamma=0, gpu_id=None, grow_policy=None, importance_type=None, interaction_constraints=None, learning_rate=0... predictor=None, random_state=…	0.728972	0.508161	0.471714	0.728972	0.728972	0.728972	0.911912	0.575973		21	VotingClassifier(estimators=[('xgb', XGBClassifier(base_score=None, booster=None, callbacks=None, colsample_bylevel=None, colsample_bynode=None, colsample_bytree=1.0, early_stopping_rounds=None, enable_categorical=False, eval_metric=None, feature_types=None, gamma=0, gpu_id=None, grow_policy=None, importance_type=None, interaction_constraints=None, learning_rate=0... predictor=None, random_state=…	0.847276	0.70642	0.696654	0.847276	0.847276	0.847276	0.923924	0.783173			21	VotingClassifier(estimators=[('xgb', XGBClassifier(base_score=None, booster=None, callbacks=None, colsample_bylevel=None, colsample_bynode=None, colsample_bytree=1.0, early_stopping_rounds=None, enable_categorical=False, eval_metric=None, feature_types=None, gamma=0, gpu_id=None, grow_policy=None, importance_type=None, interaction_constraints=None, learning_rate=0... predictor=None, random_state=…	0.782539	0.585903	0.570497	0.782539	0.782539	0.782539	0.887888	0.694433			21	VotingClassifier(estimators=[('xgb', XGBClassifier(base_score=None, booster=None, callbacks=None, colsample_bylevel=None, colsample_bynode=None, colsample_bytree=1.0, early_stopping_rounds=None, enable_categorical=False, eval_metric=None, feature_types=None, gamma=0, gpu_id=None, grow_policy=None, importance_type=None, interaction_constraints=None, learning_rate=0... predictor=None, random_state=…	0.675405	0.399062	0.368127	0.675405	0.675405	0.675405	0.861361	0.519883			21	VotingClassifier(estimators=[('xgb', XGBClassifier(base_score=None, booster=None, callbacks=None, colsample_bylevel=None, colsample_bynode=None, colsample_bytree=1.0, early_stopping_rounds=None, enable_categorical=False, eval_metric=None, feature_types=None, gamma=0, gpu_id=None, grow_policy=None, importance_type=None, interaction_constraints=None, learning_rate=0... predictor=None, random_state=…	0.782539
22	StackingClassifier(estimators=[('lgbm', LGBMClassifier(max_depth=100, num_leaves=150, reg_alpha=30, reg_lambda=10)), ('xgb', XGBClassifier(base_score=None, booster=None, callbacks=None, colsample_bylevel=None, colsample_bynode=None, colsample_bytree=1.0, early_stopping_rounds=None, enable_categorical=False, eval_metric=None, feature_types=None, gamma=0, gpu_id=None... importance_type=None, intera…	0.655573	0.35273	0.328273	0.655573	0.655573	0.655573	0.827828	0.511511		22	StackingClassifier(estimators=[('lgbm', LGBMClassifier(max_depth=100, num_leaves=150, reg_alpha=30, reg_lambda=10)), ('xgb', XGBClassifier(base_score=None, booster=None, callbacks=None, colsample_bylevel=None, colsample_bynode=None, colsample_bytree=1.0, early_stopping_rounds=None, enable_categorical=False, eval_metric=None, feature_types=None, gamma=0, gpu_id=None... importance_type=None, intera…	0.812172	0.630963	0.625691	0.812172	0.812172	0.812172	0.864865	0.768104			22	StackingClassifier(estimators=[('lgbm', LGBMClassifier(max_depth=100, num_leaves=150, reg_alpha=30, reg_lambda=10)), ('xgb', XGBClassifier(base_score=None, booster=None, callbacks=None, colsample_bylevel=None, colsample_bynode=None, colsample_bytree=1.0, early_stopping_rounds=None, enable_categorical=False, eval_metric=None, feature_types=None, gamma=0, gpu_id=None... importance_type=None, intera…	0.750171	0.514069	0.504819	0.750171	0.750171	0.750171	0.83033	0.683131			22	StackingClassifier(estimators=[('lgbm', LGBMClassifier(max_depth=100, num_leaves=150, reg_alpha=30, reg_lambda=10)), ('xgb', XGBClassifier(base_score=None, booster=None, callbacks=None, colsample_bylevel=None, colsample_bynode=None, colsample_bytree=1.0, early_stopping_rounds=None, enable_categorical=False, eval_metric=None, feature_types=None, gamma=0, gpu_id=None... importance_type=None, intera…	0.646	0.349626	0.314221	0.646	0.646	0.646	0.85986	0.467141			22	StackingClassifier(estimators=[('lgbm', LGBMClassifier(max_depth=100, num_leaves=150, reg_alpha=30, reg_lambda=10)), ('xgb', XGBClassifier(base_score=None, booster=None, callbacks=None, colsample_bylevel=None, colsample_bynode=None, colsample_bytree=1.0, early_stopping_rounds=None, enable_categorical=False, eval_metric=None, feature_types=None, gamma=0, gpu_id=None... importance_type=None, intera…	0.750171
23	StackingClassifier(estimators=[('dt', DecisionTreeClassifier(max_depth=10, min_samples_split=10)), ('knn', KNeighborsClassifier(algorithm='kd_tree', metric='manhattan', n_neighbors=100, weights='distance'))], final_estimator=LogisticRegression())	0.877593	0.766873	0.756782	0.877593	0.877593	0.877593	0.954955	0.812892		23	StackingClassifier(estimators=[('dt', DecisionTreeClassifier(max_depth=10, min_samples_split=10)), ('knn', KNeighborsClassifier(algorithm='kd_tree', metric='manhattan', n_neighbors=100, weights='distance'))], final_estimator=LogisticRegression())	0.914292	0.831673	0.828546	0.914292	0.914292	0.914292	0.953453	0.88154			23	StackingClassifier(estimators=[('dt', DecisionTreeClassifier(max_depth=10, min_samples_split=10)), ('knn', KNeighborsClassifier(algorithm='kd_tree', metric='manhattan', n_neighbors=100, weights='distance'))], final_estimator=LogisticRegression())	0.932756	0.868172	0.8654	0.932756	0.932756	0.932756	0.96997	0.901632			23	StackingClassifier(estimators=[('dt', DecisionTreeClassifier(max_depth=10, min_samples_split=10)), ('knn', KNeighborsClassifier(algorithm='kd_tree', metric='manhattan', n_neighbors=100, weights='distance'))], final_estimator=LogisticRegression())	0.77137	0.576642	0.551157	0.77137	0.77137	0.77137	0.913413	0.652574			23	StackingClassifier(estimators=[('dt', DecisionTreeClassifier(max_depth=10, min_samples_split=10)), ('knn', KNeighborsClassifier(algorithm='kd_tree', metric='manhattan', n_neighbors=100, weights='distance'))], final_estimator=LogisticRegression())	0.932984
24	StackingClassifier(estimators=[('xgb', RandomForestClassifier(criterion='entropy', random_state=100)), ('knn', KNeighborsClassifier(algorithm='kd_tree', metric='manhattan', n_neighbors=100, weights='distance'))], final_estimator=LogisticRegression())	0.895373	0.798445	0.791537	0.895373	0.895373	0.895373	0.957457	0.843449		24	StackingClassifier(estimators=[('xgb', RandomForestClassifier(criterion='entropy', random_state=100)), ('knn', KNeighborsClassifier(algorithm='kd_tree', metric='manhattan', n_neighbors=100, weights='distance'))], final_estimator=LogisticRegression())	0.932528	0.866344	0.864718	0.932528	0.932528	0.932528	0.959459	0.910004			24	StackingClassifier(estimators=[('xgb', RandomForestClassifier(criterion='entropy', random_state=100)), ('knn', KNeighborsClassifier(algorithm='kd_tree', metric='manhattan', n_neighbors=100, weights='distance'))], final_estimator=LogisticRegression())	0.948712	0.898331	0.897088	0.948712	0.948712	0.948712	0.972472	0.928841			24	StackingClassifier(estimators=[('xgb', RandomForestClassifier(criterion='entropy', random_state=100)), ('knn', KNeighborsClassifier(algorithm='kd_tree', metric='manhattan', n_neighbors=100, weights='distance'))], final_estimator=LogisticRegression())	0.821974	0.662221	0.647748	0.821974	0.821974	0.821974	0.91992	0.740059			24	StackingClassifier(estimators=[('xgb', RandomForestClassifier(criterion='entropy', random_state=100)), ('knn', KNeighborsClassifier(algorithm='kd_tree', metric='manhattan', n_neighbors=100, weights='distance'))], final_estimator=LogisticRegression())	0.948484
25	StackingClassifier(estimators=[('xgb', XGBClassifier(base_score=None, booster=None, callbacks=None, colsample_bylevel=None, colsample_bynode=None, colsample_bytree=1.0, early_stopping_rounds=None, enable_categorical=False, eval_metric=None, feature_types=None, gamma=0, gpu_id=None, grow_policy=None, importance_type=None, interaction_constraints=None, learning_rate... n_estimators=100, n_jobs=None…	0.888762	0.786979	0.778644	0.888762	0.888762	0.888762	0.957958	0.830892		25	StackingClassifier(estimators=[('xgb', XGBClassifier(base_score=None, booster=None, callbacks=None, colsample_bylevel=None, colsample_bynode=None, colsample_bytree=1.0, early_stopping_rounds=None, enable_categorical=False, eval_metric=None, feature_types=None, gamma=0, gpu_id=None, grow_policy=None, importance_type=None, interaction_constraints=None, learning_rate... n_estimators=100, n_jobs=None…	0.929109	0.859329	0.857833	0.929109	0.929109	0.929109	0.954454	0.907911			25	StackingClassifier(estimators=[('xgb', XGBClassifier(base_score=None, booster=None, callbacks=None, colsample_bylevel=None, colsample_bynode=None, colsample_bytree=1.0, early_stopping_rounds=None, enable_categorical=False, eval_metric=None, feature_types=None, gamma=0, gpu_id=None, grow_policy=None, importance_type=None, interaction_constraints=None, learning_rate... n_estimators=100, n_jobs=None…	0.944381	0.889925	0.888447	0.944381	0.944381	0.944381	0.97047	0.922562			25	StackingClassifier(estimators=[('xgb', XGBClassifier(base_score=None, booster=None, callbacks=None, colsample_bylevel=None, colsample_bynode=None, colsample_bytree=1.0, early_stopping_rounds=None, enable_categorical=False, eval_metric=None, feature_types=None, gamma=0, gpu_id=None, grow_policy=None, importance_type=None, interaction_constraints=None, learning_rate... n_estimators=100, n_jobs=None…	0.683155	0.411851	0.382383	0.683155	0.683155	0.683155	0.861361	0.534115			25	StackingClassifier(estimators=[('xgb', XGBClassifier(base_score=None, booster=None, callbacks=None, colsample_bylevel=None, colsample_bynode=None, colsample_bytree=1.0, early_stopping_rounds=None, enable_categorical=False, eval_metric=None, feature_types=None, gamma=0, gpu_id=None, grow_policy=None, importance_type=None, interaction_constraints=None, learning_rate... n_estimators=100, n_jobs=None…	0.944381
26	StackingClassifier(estimators=[('xgb', XGBClassifier(base_score=None, booster=None, callbacks=None, colsample_bylevel=None, colsample_bynode=None, colsample_bytree=1.0, early_stopping_rounds=None, enable_categorical=False, eval_metric=None, feature_types=None, gamma=0, gpu_id=None, grow_policy=None, importance_type=None, interaction_constraints=None, learning_rate... n_estimators=100, n_jobs=None…	0.68589	0.40992	0.385818	0.68589	0.68589	0.68589	0.844845	0.552951		26	StackingClassifier(estimators=[('xgb', XGBClassifier(base_score=None, booster=None, callbacks=None, colsample_bylevel=None, colsample_bynode=None, colsample_bytree=1.0, early_stopping_rounds=None, enable_categorical=False, eval_metric=None, feature_types=None, gamma=0, gpu_id=None, grow_policy=None, importance_type=None, interaction_constraints=None, learning_rate... n_estimators=100, n_jobs=None…	0.775701	0.56587	0.555493	0.775701	0.775701	0.775701	0.859359	0.705735			26	StackingClassifier(estimators=[('xgb', XGBClassifier(base_score=None, booster=None, callbacks=None, colsample_bylevel=None, colsample_bynode=None, colsample_bytree=1.0, early_stopping_rounds=None, enable_categorical=False, eval_metric=None, feature_types=None, gamma=0, gpu_id=None, grow_policy=None, importance_type=None, interaction_constraints=None, learning_rate... n_estimators=100, n_jobs=None…	0.755414	0.524455	0.515152	0.755414	0.755414	0.755414	0.835335	0.688573			26	StackingClassifier(estimators=[('xgb', XGBClassifier(base_score=None, booster=None, callbacks=None, colsample_bylevel=None, colsample_bynode=None, colsample_bytree=1.0, early_stopping_rounds=None, enable_categorical=False, eval_metric=None, feature_types=None, gamma=0, gpu_id=None, grow_policy=None, importance_type=None, interaction_constraints=None, learning_rate... n_estimators=100, n_jobs=None…	0.65147	0.34091	0.3193	0.65147	0.65147	0.65147	0.814314	0.515278			26	StackingClassifier(estimators=[('xgb', XGBClassifier(base_score=None, booster=None, callbacks=None, colsample_bylevel=None, colsample_bynode=None, colsample_bytree=1.0, early_stopping_rounds=None, enable_categorical=False, eval_metric=None, feature_types=None, gamma=0, gpu_id=None, grow_policy=None, importance_type=None, interaction_constraints=None, learning_rate... n_estimators=100, n_jobs=None…	0.754502
27	StackingClassifier(estimators=[('xgb', XGBClassifier(base_score=None, booster=None, callbacks=None, colsample_bylevel=None, colsample_bynode=None, colsample_bytree=1.0, early_stopping_rounds=None, enable_categorical=False, eval_metric=None, feature_types=None, gamma=0, gpu_id=None, grow_policy=None, importance_type=None, interaction_constraints=None, learning_rate... max_cat_to_onehot=None, max_d…	0.904718	0.815655	0.809935	0.904718	0.904718	0.904718	0.96046	0.8581		27	StackingClassifier(estimators=[('xgb', XGBClassifier(base_score=None, booster=None, callbacks=None, colsample_bylevel=None, colsample_bynode=None, colsample_bytree=1.0, early_stopping_rounds=None, enable_categorical=False, eval_metric=None, feature_types=None, gamma=0, gpu_id=None, grow_policy=None, importance_type=None, interaction_constraints=None, learning_rate... max_cat_to_onehot=None, max_d…	0.93891	0.878041	0.877295	0.93891	0.93891	0.93891	0.955455	0.925073			27	StackingClassifier(estimators=[('xgb', XGBClassifier(base_score=None, booster=None, callbacks=None, colsample_bylevel=None, colsample_bynode=None, colsample_bytree=1.0, early_stopping_rounds=None, enable_categorical=False, eval_metric=None, feature_types=None, gamma=0, gpu_id=None, grow_policy=None, importance_type=None, interaction_constraints=None, learning_rate... max_cat_to_onehot=None, max_d…	0.952815	0.906627	0.905328	0.952815	0.952815	0.952815	0.977477	0.932189			27	StackingClassifier(estimators=[('xgb', XGBClassifier(base_score=None, booster=None, callbacks=None, colsample_bylevel=None, colsample_bynode=None, colsample_bytree=1.0, early_stopping_rounds=None, enable_categorical=False, eval_metric=None, feature_types=None, gamma=0, gpu_id=None, grow_policy=None, importance_type=None, interaction_constraints=None, learning_rate... max_cat_to_onehot=None, max_d…	0.682471	0.416251	0.382395	0.682471	0.682471	0.682471	0.874374	0.521976			27	StackingClassifier(estimators=[('xgb', XGBClassifier(base_score=None, booster=None, callbacks=None, colsample_bylevel=None, colsample_bynode=None, colsample_bytree=1.0, early_stopping_rounds=None, enable_categorical=False, eval_metric=None, feature_types=None, gamma=0, gpu_id=None, grow_policy=None, importance_type=None, interaction_constraints=None, learning_rate... max_cat_to_onehot=None, max_d…	0.950992
28	StackingClassifier(estimators=[('lgbm', LGBMClassifier(max_depth=100, num_leaves=150, reg_alpha=30, reg_lambda=10)), ('xgb', XGBClassifier(base_score=None, booster=None, callbacks=None, colsample_bylevel=None, colsample_bynode=None, colsample_bytree=1.0, early_stopping_rounds=None, enable_categorical=False, eval_metric=None, feature_types=None, gamma=0, gpu_id=None... importance_type=None, intera…	0.578527	0.170066	0.166253	0.578527	0.578527	0.578527	0.654154	0.515278		28	StackingClassifier(estimators=[('lgbm', LGBMClassifier(max_depth=100, num_leaves=150, reg_alpha=30, reg_lambda=10)), ('xgb', XGBClassifier(base_score=None, booster=None, callbacks=None, colsample_bylevel=None, colsample_bynode=None, colsample_bytree=1.0, early_stopping_rounds=None, enable_categorical=False, eval_metric=None, feature_types=None, gamma=0, gpu_id=None... importance_type=None, intera…	0.680875	0.372598	0.366755	0.680875	0.680875	0.680875	0.747247	0.625366			28	StackingClassifier(estimators=[('lgbm', LGBMClassifier(max_depth=100, num_leaves=150, reg_alpha=30, reg_lambda=10)), ('xgb', XGBClassifier(base_score=None, booster=None, callbacks=None, colsample_bylevel=None, colsample_bynode=None, colsample_bytree=1.0, early_stopping_rounds=None, enable_categorical=False, eval_metric=None, feature_types=None, gamma=0, gpu_id=None... importance_type=None, intera…	0.696604	0.40506	0.39828	0.696604	0.696604	0.696604	0.767768	0.637087			28	StackingClassifier(estimators=[('lgbm', LGBMClassifier(max_depth=100, num_leaves=150, reg_alpha=30, reg_lambda=10)), ('xgb', XGBClassifier(base_score=None, booster=None, callbacks=None, colsample_bylevel=None, colsample_bynode=None, colsample_bytree=1.0, early_stopping_rounds=None, enable_categorical=False, eval_metric=None, feature_types=None, gamma=0, gpu_id=None... importance_type=None, intera…	0.579895	0.175226	0.170492	0.579895	0.579895	0.579895	0.667167	0.506907			28	StackingClassifier(estimators=[('lgbm', LGBMClassifier(max_depth=100, num_leaves=150, reg_alpha=30, reg_lambda=10)), ('xgb', XGBClassifier(base_score=None, booster=None, callbacks=None, colsample_bylevel=None, colsample_bynode=None, colsample_bytree=1.0, early_stopping_rounds=None, enable_categorical=False, eval_metric=None, feature_types=None, gamma=0, gpu_id=None... importance_type=None, intera…	0.705494
29	StackingClassifier(estimators=[('dt', DecisionTreeClassifier(max_depth=10, min_samples_split=10)), ('knn', KNeighborsClassifier(algorithm='kd_tree', metric='manhattan', n_neighbors=100, weights='distance'))], final_estimator=RandomForestClassifier())	0.793481	0.604062	0.591255	0.793481	0.793481	0.793481	0.886887	0.715362		29	StackingClassifier(estimators=[('dt', DecisionTreeClassifier(max_depth=10, min_samples_split=10)), ('knn', KNeighborsClassifier(algorithm='kd_tree', metric='manhattan', n_neighbors=100, weights='distance'))], final_estimator=RandomForestClassifier())	0.893549	0.78922	0.786869	0.893549	0.893549	0.893549	0.925425	0.86689			29	StackingClassifier(estimators=[('dt', DecisionTreeClassifier(max_depth=10, min_samples_split=10)), ('knn', KNeighborsClassifier(algorithm='kd_tree', metric='manhattan', n_neighbors=100, weights='distance'))], final_estimator=RandomForestClassifier())	0.901983	0.807281	0.803986	0.901983	0.901983	0.901983	0.941942	0.868564			29	StackingClassifier(estimators=[('dt', DecisionTreeClassifier(max_depth=10, min_samples_split=10)), ('knn', KNeighborsClassifier(algorithm='kd_tree', metric='manhattan', n_neighbors=100, weights='distance'))], final_estimator=RandomForestClassifier())	0.635058	0.275725	0.273173	0.635058	0.635058	0.635058	0.674174	0.602344			29	StackingClassifier(estimators=[('dt', DecisionTreeClassifier(max_depth=10, min_samples_split=10)), ('knn', KNeighborsClassifier(algorithm='kd_tree', metric='manhattan', n_neighbors=100, weights='distance'))], final_estimator=RandomForestClassifier())	0.903579
30	StackingClassifier(estimators=[('xgb', RandomForestClassifier(criterion='entropy', random_state=100)), ('knn', KNeighborsClassifier(algorithm='kd_tree', metric='manhattan', n_neighbors=100, weights='distance'))], final_estimator=RandomForestClassifier())	0.856622	0.712794	0.712091	0.856622	0.856622	0.856622	0.866867	0.848054		30	StackingClassifier(estimators=[('xgb', RandomForestClassifier(criterion='entropy', random_state=100)), ('knn', KNeighborsClassifier(algorithm='kd_tree', metric='manhattan', n_neighbors=100, weights='distance'))], final_estimator=RandomForestClassifier())	0.877821	0.754215	0.754088	0.877821	0.877821	0.877821	0.875876	0.879447			30	StackingClassifier(estimators=[('xgb', RandomForestClassifier(criterion='entropy', random_state=100)), ('knn', KNeighborsClassifier(algorithm='kd_tree', metric='manhattan', n_neighbors=100, weights='distance'))], final_estimator=RandomForestClassifier())	0.890586	0.787471	0.781779	0.890586	0.890586	0.890586	0.945946	0.844286			30	StackingClassifier(estimators=[('xgb', RandomForestClassifier(criterion='entropy', random_state=100)), ('knn', KNeighborsClassifier(algorithm='kd_tree', metric='manhattan', n_neighbors=100, weights='distance'))], final_estimator=RandomForestClassifier())	0.606793	0.216859	0.215419	0.606793	0.606793	0.606793	0.631632	0.586019			30	StackingClassifier(estimators=[('xgb', RandomForestClassifier(criterion='entropy', random_state=100)), ('knn', KNeighborsClassifier(algorithm='kd_tree', metric='manhattan', n_neighbors=100, weights='distance'))], final_estimator=RandomForestClassifier())	0.881012
31	StackingClassifier(estimators=[('lgbm', LGBMClassifier(max_depth=100, num_leaves=150, reg_alpha=30, reg_lambda=10)), ('xgb', XGBClassifier(base_score=None, booster=None, callbacks=None, colsample_bylevel=None, colsample_bynode=None, colsample_bytree=1.0, early_stopping_rounds=None, enable_categorical=False, eval_metric=None, feature_types=None, gamma=0, gpu_id=None... n_estimators=100, n_jobs=Non…	0.89127	0.791238	0.78352	0.89127	0.89127	0.89127	0.957457	0.835915		31	StackingClassifier(estimators=[('lgbm', LGBMClassifier(max_depth=100, num_leaves=150, reg_alpha=30, reg_lambda=10)), ('xgb', XGBClassifier(base_score=None, booster=None, callbacks=None, colsample_bylevel=None, colsample_bynode=None, colsample_bytree=1.0, early_stopping_rounds=None, enable_categorical=False, eval_metric=None, feature_types=None, gamma=0, gpu_id=None... n_estimators=100, n_jobs=Non…	0.935491	0.871872	0.87058	0.935491	0.935491	0.935491	0.958959	0.915864			31	StackingClassifier(estimators=[('lgbm', LGBMClassifier(max_depth=100, num_leaves=150, reg_alpha=30, reg_lambda=10)), ('xgb', XGBClassifier(base_score=None, booster=None, callbacks=None, colsample_bylevel=None, colsample_bynode=None, colsample_bytree=1.0, early_stopping_rounds=None, enable_categorical=False, eval_metric=None, feature_types=None, gamma=0, gpu_id=None... n_estimators=100, n_jobs=Non…	0.949168	0.899096	0.897977	0.949168	0.949168	0.949168	0.971471	0.930515			31	StackingClassifier(estimators=[('lgbm', LGBMClassifier(max_depth=100, num_leaves=150, reg_alpha=30, reg_lambda=10)), ('xgb', XGBClassifier(base_score=None, booster=None, callbacks=None, colsample_bylevel=None, colsample_bynode=None, colsample_bytree=1.0, early_stopping_rounds=None, enable_categorical=False, eval_metric=None, feature_types=None, gamma=0, gpu_id=None... n_estimators=100, n_jobs=Non…	0.675177	0.387936	0.364945	0.675177	0.675177	0.675177	0.833834	0.542486			31	StackingClassifier(estimators=[('lgbm', LGBMClassifier(max_depth=100, num_leaves=150, reg_alpha=30, reg_lambda=10)), ('xgb', XGBClassifier(base_score=None, booster=None, callbacks=None, colsample_bylevel=None, colsample_bynode=None, colsample_bytree=1.0, early_stopping_rounds=None, enable_categorical=False, eval_metric=None, feature_types=None, gamma=0, gpu_id=None... n_estimators=100, n_jobs=Non…	0.948028
32	StackingClassifier(estimators=[('dt', DecisionTreeClassifier(max_depth=10, min_samples_split=10)), ('knn', KNeighborsClassifier(algorithm='kd_tree', metric='manhattan', n_neighbors=100, weights='distance')), ('rf', RandomForestClassifier(criterion='entropy', random_state=100)), ('mlp', MLPClassifier(learning_rate='invscaling', max_iter=160, random_state=100, solver='lbfgs')), ('lgbm', LGBMClassif…	0.903807	0.814032	0.808147	0.903807	0.903807	0.903807	0.96046	0.856425		32	StackingClassifier(estimators=[('dt', DecisionTreeClassifier(max_depth=10, min_samples_split=10)), ('knn', KNeighborsClassifier(algorithm='kd_tree', metric='manhattan', n_neighbors=100, weights='distance')), ('rf', RandomForestClassifier(criterion='entropy', random_state=100)), ('mlp', MLPClassifier(learning_rate='invscaling', max_iter=160, random_state=100, solver='lbfgs')), ('lgbm', LGBMClassif…	0.93344	0.867832	0.866481	0.93344	0.93344	0.93344	0.957457	0.913353			32	StackingClassifier(estimators=[('dt', DecisionTreeClassifier(max_depth=10, min_samples_split=10)), ('knn', KNeighborsClassifier(algorithm='kd_tree', metric='manhattan', n_neighbors=100, weights='distance')), ('rf', RandomForestClassifier(criterion='entropy', random_state=100)), ('mlp', MLPClassifier(learning_rate='invscaling', max_iter=160, random_state=100, solver='lbfgs')), ('lgbm', LGBMClassif…	0.949624	0.900163	0.898917	0.949624	0.949624	0.949624	0.973473	0.929678			32	StackingClassifier(estimators=[('dt', DecisionTreeClassifier(max_depth=10, min_samples_split=10)), ('knn', KNeighborsClassifier(algorithm='kd_tree', metric='manhattan', n_neighbors=100, weights='distance')), ('rf', RandomForestClassifier(criterion='entropy', random_state=100)), ('mlp', MLPClassifier(learning_rate='invscaling', max_iter=160, random_state=100, solver='lbfgs')), ('lgbm', LGBMClassif…	0.680875	0.399502	0.376012	0.680875	0.680875	0.680875	0.839339	0.548347			32	StackingClassifier(estimators=[('dt', DecisionTreeClassifier(max_depth=10, min_samples_split=10)), ('knn', KNeighborsClassifier(algorithm='kd_tree', metric='manhattan', n_neighbors=100, weights='distance')), ('rf', RandomForestClassifier(criterion='entropy', random_state=100)), ('mlp', MLPClassifier(learning_rate='invscaling', max_iter=160, random_state=100, solver='lbfgs')), ('lgbm', LGBMClassif…	0.948484
33	StackingClassifier(estimators=[('xgb', RandomForestClassifier(criterion='entropy', random_state=100)), ('knn', KNeighborsClassifier(algorithm='kd_tree', metric='manhattan', n_neighbors=100, weights='distance')), ('rf', RandomForestClassifier(criterion='entropy', random_state=100)), ('dt', DecisionTreeClassifier(max_depth=10, min_samples_split=10)), ('ex', ExtraTreesClassifier(random_state=10))], …	0.900388	0.806699	0.801256	0.900388	0.900388	0.900388	0.954454	0.85517		33	StackingClassifier(estimators=[('xgb', RandomForestClassifier(criterion='entropy', random_state=100)), ('knn', KNeighborsClassifier(algorithm='kd_tree', metric='manhattan', n_neighbors=100, weights='distance')), ('rf', RandomForestClassifier(criterion='entropy', random_state=100)), ('dt', DecisionTreeClassifier(max_depth=10, min_samples_split=10)), ('ex', ExtraTreesClassifier(random_state=10))], …	0.936175	0.873062	0.871916	0.936175	0.936175	0.936175	0.957958	0.917957			33	StackingClassifier(estimators=[('xgb', RandomForestClassifier(criterion='entropy', random_state=100)), ('knn', KNeighborsClassifier(algorithm='kd_tree', metric='manhattan', n_neighbors=100, weights='distance')), ('rf', RandomForestClassifier(criterion='entropy', random_state=100)), ('dt', DecisionTreeClassifier(max_depth=10, min_samples_split=10)), ('ex', ExtraTreesClassifier(random_state=10))], …	0.951675	0.904416	0.903053	0.951675	0.951675	0.951675	0.976977	0.930515			33	StackingClassifier(estimators=[('xgb', RandomForestClassifier(criterion='entropy', random_state=100)), ('knn', KNeighborsClassifier(algorithm='kd_tree', metric='manhattan', n_neighbors=100, weights='distance')), ('rf', RandomForestClassifier(criterion='entropy', random_state=100)), ('dt', DecisionTreeClassifier(max_depth=10, min_samples_split=10)), ('ex', ExtraTreesClassifier(random_state=10))], …	0.752678	0.540788	0.514964	0.752678	0.752678	0.752678	0.899399	0.629971			33	StackingClassifier(estimators=[('xgb', RandomForestClassifier(criterion='entropy', random_state=100)), ('knn', KNeighborsClassifier(algorithm='kd_tree', metric='manhattan', n_neighbors=100, weights='distance')), ('rf', RandomForestClassifier(criterion='entropy', random_state=100)), ('dt', DecisionTreeClassifier(max_depth=10, min_samples_split=10)), ('ex', ExtraTreesClassifier(random_state=10))], …	0.951675
[truncated: 37 more columns]
